# Supplementary material for: Visual Feedback Control of a Rat Ankle Angle Using a Wirelessly Powered Two-Channel Neurostimulator
Source: Sensors (Basel). 2020 Apr 14;20(8):2210. doi: 10.3390/s20082210 (PMC7218912; doi:10.3390/s20082210)
Supplement: Supplementary file 1 [file sensors-20-02210-s001.zip]

Archive with 1 entries (1 files):
- sensors-746552.mp4.mov
